# Supplementary material for: Self-Templated Highly Porous Gold Electrodes for Antibiofouling Electrochemical (Bio)Sensors
Source: Nanomaterials (Basel). 2026 Jan 8;16(2):87. doi: 10.3390/nano16020087 (PMC12844270; doi:10.3390/nano16020087)
Supplement: Supplementary file 1 [file nanomaterials-16-00087-s001.zip]

Archive with 1 entries (1 files):
- nanomaterials-4039007-supplementary.pdf
